# Supplementary material for: Factors Influencing the Compliance of Pregnant Women with Iron and Folic Acid Supplementation in the Philippines: 2017 Philippine Demographic and Health Survey Analysis
Source: Nutrients. 2021 Aug 31;13(9):3060. doi: 10.3390/nu13093060 (PMC8468511; doi:10.3390/nu13093060)
Supplement: Supplementary file 1 [file nutrients-13-03060-s001.zip]

Archive with 1 entries (1 files):
- nutrients-1353106-supplementary.pdf
